# Supplementary material for: Microarray Comparison of Anterior and Posterior Drosophila Wing Imaginal Disc Cells Identifies Novel Wing Genes
Source: G3 (Bethesda). 2013 Aug 1;3(8):1353–62. doi: 10.1534/g3.113.006569 (PMC3737175; doi:10.1534/g3.113.006569)
Supplement: Supporting Information [file supp_g3.113.006569_TableS1.xls]

## Sheet: Ibrahim et al., Suppl. Tab. S1
A.											B.														C.					D.
SAM positive genes (anterior)	CG#	average ratio (A/P, rounded)	average sum of medians (intensitities)		SAM positive genes (posterior)	CG#	average ratio (P/A, rounded)	average sum of medians (intensitities)			cluster/SAM - anterior (88)	gene name	CG#	annotated function (www.flybase.org)	average ratio (A/P, rounded)	average sum of medians (intensitities)		cluster/SAM - posterior (14)	CG#	gene name	annotated function (www.flybase.org)	average ratio (P/A, rounded)	average sum of medians (intensitities)		notum subcluster (13)	CG#	average ratio	average sum of medians (intensitities)		genes in Fig. 2 (in situs)	SAM	cluster
drm	CG10016	3.9	349.2		ar	CG4531	1.1	285	legend:		ac	achaete	CG3796	specific RNA polymerase II transcription factor	7	512.5		if	CG9623	inflated	cell adhesion, cell adhesion receptor	1.5	553.8		CG32209	CG8748	1.5	1252.7		CG4746	+	+
CG10026	CG10026	1.9	188.1		CG10191	CG10191	1.2	1073.4	yellow: anterior (A) genes		Act57B	Actin 57B	CG10067	structural constituent of cytoskeleton	3	180.2		Pepck	CG17725	Phosphoenol-pyruvate carboxykinase	enzyme, phosphoenolpyruvate carboxylase	1.5	4993.9		Ance	CG8827	3.6	2730.8		CG18117	+	/
Act57B	CG10067	3	180.2		CG10211	CG10211	1.5	1911.8	blue: posterior (P) genes		al	aristaless	CG3935	specific RNA polymerase II transcription factor	20.3	2595		kn	CG10197	knot	specific RNA polymerase II transcription factor	1.7	533.4		CG6921	CG6921	6.7	43.7		HLHm7	+	+
CG32392	CG10099	1.5	250.5		CG11462	CG11462	1.9	286.7	bold type: genes that were selected for in situ experiments (Fig. 2)		Aldh	Aldehyde dehydrogenase	CG3752	aldehyde dehydrogenase (NAD+)	3.1	1914.3		CG11462	CG11462	CG11462	unknown	1.9	286.7		eyg	CG10488	1.4	336.5		CG5392	+	/
phyl	CG10108	2.9	194.3		CG11930	CG11930	1.3	945.2	rounded: numbers were rounded to the first decimal place		Antp	Antennapedia	CG1028	specific RNA polymerase II transcription factor	3.1	188.7		CG6458	CG32029	Cpr66D	Cuticular protein	1.9	1490.8		Grip, CG14447	CG5980	3	355.4		ss	+	+
CG10112	CG10112	3	864.8		CG11983	CG11983	1.3	196.1			blow	blown fuse	CG1363	mesoderm development; myoblast fusion	2	957.3		CG7294	CG7294	CG7294	unknown	1.9	1478.4		BM-40-SPARC	CG6378	5	1098.3		CG4414	+	/
LamC	CG10119	1.5	912.7		CG12023	CG12023	1.7	2839.4			Brd	Bearded	CG3096	calmodulin inhibitor	2.9	1171.5		hh	CG4637	hedgehog	cysteine-type endopeptidase	11.9	1780.8		twi	CG2956	5	308.7		CG6126	+	/
SP1173	CG10121	1.6	240.7		CG13096	CG13096	1.3	1555.5			CG10112	CG10112	CG10112	multicellular organism reproduction, structural constituent of chitin-based cuticle	3	864.8		Dorsocross1	CG5133	Dorsocross1	transcription factor	2.1	413.8		CG9593	CG9593	5.4	626.5		Sb	+	+
CG10126	CG10126	2.3	165.4		CG14236	CG14236	1.2	155.4			CG10200	CG10200	CG10200	-	2	3192.1		Cyp18a1	CG6816	Cytochrome P450-18a1	cytochrome P450	2.2	712.6		Him	CG15064	3.7	410.5		CG10200/hui	+	+
ImpL3	CG10160	1.7	158.9		CG14893	CG14893	1.9	98.8			CG10311	CG10311	CG10311	-	2.4	232.3		CG10074	CG30837	CG10074	unknown	2.8	1085.2		CG11835	CG11835	2	291.1		CG11956	+	/
hui	CG10200	2	3192.1		CG15160	CG15160	1.1	224			CG10625	CG10625	CG10625	structural constituent of cuticle	2.7	905		Inos	CG11143	Inos	enzyme, myo-inositol-1-phosphate synthase	2.9	2445.9		egr	CG12919	2	139.5		CG16884	+	+
Antp	CG1028	3.1	188.7		CG15336	CG15336	1.3	51.9			CG10962	CG10962	CG10962	oxidation-reduction process	2.7	206.4		mirr	CG10601	mirror	transcription factor, smoothened signaling pathway	3.5	1186.5		Chit	CG5210	2.3	666.1		HlHmg	+	+
CG10311	CG10311	2.4	232.3		CG15545	CG15545	1.3	284.9			CG11201	CG11201	CG11201	protein polyglycylation, sperm individualization, tubulin-tyrosine ligase activity	1.8	233.8		inv	CG17835	invected	RNA polymerase II transcription factor	5.1	517.6		CG1444	CG1444	2.6	70.6		CG15006	+	+
CG31999	CG10323	1.5	346.8		CG15634	CG15634	1.5	53			CG12481	CG12481	CG12481	-	2.8	107.3		en	CG9015	engrailed	specific RNA polymerase II transcription factor	9.6	25582.9							Chit	+	/
Acer	CG10593	1.7	105.3		CG16705	CG16705	1.2	905.3			CG13023	CG13023	CG13023	-	4.8	410.3														odd	+	+
Msr-110	CG10596	1.6	1267.5		CG17104	CG17104	1.6	505.5			CG13044	CG13044	CG13044	-	6.1	1185.7														CG15905	+	+
CG10625	CG10625	2.7	905		CG2217	CG2217	1.3	308.8			CG13060	CG13060	CG13060	-	2.9	225.6														CG5397	+	+
ImpL1	CG10717	1.3	128.3		CG10074	CG30387	2.8	1085.2			CG13574	CG13574	CG13574	learning or memory, olfactory learning	4.2	208.3														Pox-n	+	/
CG10887	CG10887	1.8	58.9		CG31148	CG10299	1.8	297.7			CG1368	CG1368	CG1368	structural constituent of chorion	2.3	473.3														dve	+	/
alpha-Est5	CG1089	1.8	302.3		CG32029	CG6458	1.8	1043.8			CG14598	CG14598	CG14598	-	3.2	111.7														kn	+	+
CG10962	CG10962	2.7	206.4		CG32354	CG7159	1.5	1094.2			CG15006	CG15006	CG15006	structural constituent of chitin-based larval cuticle	2.4	308.2														Gasp	+	/
CG10999	CG10999	1.6	189		CG32549	CG6267	1.2	409.8			CG15279	CG15279	CG15279	neurotransmitter transport, DAT	1.9	57.8														CG6458	+	/
CG11155	CG11155	1.5	64.9		CG33253	CG7633	1.3	217.5			CG15611	CG15611	CG15611	regulation of Rho protein signal transduction	11.6	1142.3														CG9554, eya	+	/
CG11201	CG11201	1.8	233.8		CG4187	CG4187	1.2	363.3			CG15714	CG15714	CG15714	protein folding	4.6	93.3														Doc2/CG5187	+	/
CG31999	CG11288	1.4	28.5		CG4711	CG4711	1.2	627.2			CG1572	CG1572	CG1572	-	2.2	2226.4														hh	+	+
Tsp	CG11326	1.4	126.2		CG4896	CG4896	1.2	185.6			CG15785	CG15785	CG15785	-	2.2	191.8														mirr	+	+
opa	CG1133	3.1	526.3		CG5325	CG5325	1	118.2			CG15786	CG15786	CG15786	-	2.8	470														CG10391	+	/
CG11400	CG11400	2	75		CG6181	CG6181	1	696.8			CG15905	CG15905	CG15905	-	1.7	2110.7														NetA	+	/
Tig	CG11527	1.2	167.9		CG6509	CG6509	1	331.5			CG1674	CG1674	CG1674	-	2.6	101.8														kal-1/CG6173	/	+
Osi14	CG1155	1.9	418		CG6614	CG6614	1.8	55			CG16884	CG16884	CG16884	-	3.3	2303.1
Obp56a	CG11797	3.9	2124.7		CG7130	CG7130	1.2	368.3			CG16885	CG16885	CG16885	-	3.2	1404.4
SP1029	CG11956	2.1	3390.8		CG7173	CG7173	1.3	151.2			CG1698	CG1698	CG1698	neurotransmitter transport, DAT,	1.6	1580.9
CG12224	CG12224	1.2	116.2		CG7294	CG7294	1.9	1478.4			CG17549	CG17549	CG17549	-	1.8	684.9
CG12329	CG12329	1.4	558.3		CG8129	CG8129	1	143.5			CG18358/CG9644	CG18358/CG9644	CG18358	zinc ion binding	1.1	28.5
CG12481	CG12481	2.8	107.3		CG8249	CG8249	1.3	1614.3			CG18507	CG18507	CG18507	-	2.4	1135.5
alpha-Est3	CG1257	1.6	533.5		CG8300	CG8300	1.2	968.3			CG18634	CG18634	CG18634	-	2.9	287.7
CG12768	CG12768	1.8	91.4		CG8515	CG8515	1.9	732.5			CG2056	CG2056	CG2056	proteolysis, innate immune response, positive regulation of Toll signaling pathway, serine-type endopeptidase activity	1.6	1372.9
Tsp42El	CG12840	2.4	602.5		CG9008	CG9008	1.7	5416.8			CG2663	CG2663	CG2663	transport, vitamin E binding	5.3	397.8
/	CG12880	1.4	1040.1		CG9134	CG9134	1.5	2013.3			CG31705	CG31705	CG6528	-	4.9	665.6
egr	CG12919	2	139.5		CG9521	CG9521	2	100.8			CG31999/CG11288	CG31999/CG11288	CG31999	cell adhesion, calcium ion binding	1.4	28.5
CG13023	CG13023	4.8	410.3		CG9777	CG9777	1.4	339.3			CG3244	CG3244	CG3244	binding, C-type lectin 27kD	3.7	296.9
CG13024	CG13024	1.3	274.3		Cyp18a1	CG6816	2.2	712.6			CG3837	CG3837	CG3837	transmembrane receptor protein tyrosine kinase signaling pathway, protein phosphorylation	2.5	973.3
CG13044	CG13044	6.1	1185.7		Cyp310a1	CG10391	1.5	279.2			CG4382	CG4382	CG4382	carboxylesterase activity	2.2	3868.3
CG13060	CG13060	2.9	225.6		Cyp318a1	CG1786	1.1	170.4			CG4766	CG4766	CG4766	-	2.3	3904.3
CG13117	CG13117	2.1	102.9		Doc1	CG5133	2.1	413.8			CG5391	CG5391	CG5391	-	2.5	148.7
CG13284	CG13284	1.2	187.1		Doc2	CG5187	1.8	724.7			CG5397	CG5397	CG5397	sterol O-acyltransferase activity	3.4	680.1
CG13500	CG13500	1.3	714.2		Doc3	CG5093	1.5	951.8			CG5888	CG5888	CG5888	transmembrane receptor activity	2.5	149.4
nord	CG13574	4.2	208.3		dve	CG5799	1.5	1870			CG5966	CG5966	CG5966	lipid metabolic process, triglyceride lipase activity	4.2	646.8
blow	CG1363	2	957.3		en	CG9015	9.6	25582.9			CG6357	CG6357	CG6357	cysteine-type endopeptidase activity	2.8	674.8
CG1368	CG1368	2.3	473.3		eya	CG9554	1.7	1452.8			CG7090	CG7090	CG7090	oxidation-reduction process	3.7	216.8
CG32365	CG13682	1.2	184.2		Gasp	CG10287	1.5	11241.6			CG7924	CG7924	CG7924		2.4	418.8
Pvf2	CG13780	1.9	92.3		geminin	CG3183	1.3	2858.8			CG8216	CG8216	CG8216	regulation of transcription, DNA-dependent, DNA binding	2	200.9
CG13801	CG13801	1.7	142.3		H	CG5460	1.4	205.4			CG8483	CG8483	CG8483		2.3	2892
CG13806	CG13806	1.3	232.6		H2.0	CG11607	1.4	272.8			CG8502	CG8502	CG8502	structural constituent of chitin-based larval cuticle, Cuticular protein 49Ac	2.1	1852.8
CG32206	CG14091	1.7	181.4		hh	CG4637	11.9	1780.8			CG8634	CG8634	CG8634	structural constituent of chitin-based cuticle, Cuticular protein 65Ec	3	806.5
CG14301	CG14301	1.7	616.3		if	CG9623	1.5	553.8			CG8701	CG8701	CG8701	-	2.8	68.3
olf186-M	CG14489	1.1	433.8		Inos	CG11143	2.9	2445.9			CG9312	CG9312	CG9312	-	3.1	128.9
CG14567	CG14567	1.8	642.9		inv	CG17835	5.1	517.6			CG9336	CG9336	CG9336	-	2.5	412.3
CG14598	CG14598	3.2	111.7		kn	CG10197	1.7	533.4			CG9338	CG9338	CG9338	-	3.3	247.3
CG14843	CG14843	1.3	360.2		Lip1	CG7279	1.4	295.6			CG9812	CG9812	CG9812	-	1.8	353.8
pxb	CG14874	3.5	182.3		mirr	CG10601	3.5	1186.5			CG9871	CG9871	CG9871	translation, structural constituent of ribosome, Ribosomal protein L22-like	2	170.6
CG15006	CG15006	2.4	308.2		nab	CG15000	1.2	311.6			ci	cubitus interruptus	CG2125	specific RNA polymerase II transcription factor	9.9	1132.3
Him	CG15064	3.7	410.5		NetA	CG18657	1.6	2160.4			comm	commissureless	CG17943	protein binding; axon guidance	1.8	683.3
edl	CG15085	1.5	1754.1		NPC1b	CG12092	1.4	69.2			dpp	decapentaplegic	CG9885	signal transducer, morphogen, growth factor	2.2	447.1
Jheh1	CG15101	1.3	869.4		otu	CG12743	1.2	64.8			Drip	Drip	CG9023	water channel activity; cell homeostasis	7.6	531.6
MESR3	CG15162	1.4	534.9		Pepck	CG17725	1.5	4993.9			drm	drumstick	CG10016	nucleic acid binding; zinc ion binding	3.9	349.2
CG15279	CG15279	1.9	57.8		Pox-n	CG8246	1.7	467.3			Ect3	Ect3	CG3132	beta-galactosidase	7.2	499.6
CG15353	CG15353	2	1289.4		ppk	CG3478	2	173.1			Edg91	Ecdysone-dependent gene 91	CG7539	structural constituent of pupal cuticle	4	584.1
sn	CG1536	1.4	1833.4		ref2	CG17031	1	72.3			HLHm7	E(spl) region transcript 7	CG8361	specific RNA polymerase II transcription factor	2.2	1710.2
CG15611	CG15611	11.6	1142.3		Reg-2	CG3200	1.4	481.8			HLHmgamma	E(spl) region transcript g	CG8333	transcription factor	2.7	1084.7
CG15629	CG15629	1.7	162.2		skl	CG13701	1.2	140.3			Idgf3	Imaginal disc growth factor 3	CG4559	NOT chitinase	3.2	308.8
CG32150	CG15714	4.6	93.3		snf	CG4528	1.3	5828.3			Idgf4	Imaginal disc growth factor 4	CG1780	imaginal disc growth factor, hydrolase activity	3.6	4218.4
CG1572	CG1572	2.2	2226.4		stg	CG1395	1.7	2473.7			m4	E(spl) region transcript 4	CG6099	cell fate specification; sensory organ development	4	735.8
CG15785	CG15785	2.2	191.8		sug	CG3850	1.4	258.3			mab-2	mab-2	CG4746	unknown	1.9	1034.2
CG15786	CG15786	2.8	470		TepIII	CG7068	1.4	579.2			msh	Drop (msh)	CG1897	specific RNA polymerase II transcription factor	2.8	1546.7
CG15803	CG15803	1.2	123.7		yellow-e3	CG17045	1.2	739.3			odd	odd skipped	CG3851	specific RNA polymerase II transcription factor	2.3	315.8
CG15905	CG15905	1.7	2110.7								Odorant-binding protein 56a	Odorant-binding protein 56a	CG11797	odorant binding	3.9	2124.7
CG1674	CG1674	2.6	101.8								opa	opa	CG1133	specific RNA polymerase II transcription factor	3.1	526.3
CG16884	CG16884	3.3	2303.1								Phk-3	Pherokine 3	CG9358	protein serine/threonine kinase activity; carrier activity; Ras protein signal transduction	2.4	3059
CG16885	CG16885	3.2	1404.4								phyl	phyllopod	CG10108	protein binding; Ras protein signal transduction; peripheral nervous system development	2.9	194.3
CG1698	CG1698	1.6	1580.9								Pvf2	PDGF- and VEGF related factor 2	CG13780	vascular endothelial growth factor receptor binding; hemocyte migration	1.9	92.3
CG17244	CG17244	1.6	122.8								pxb	pxb	CG14874	learning and/or memory; olfactory learning; smoothened signaling pathway	3.5	182.3
CG32521	CG1726	1.4	419								Sb	Stubble	CG4316	serine-type endopeptidase	2.7	3172.3
CG17549	CG17549	1.8	743.6								sc	scute	CG3827	specific RNA polymerase II transcription factor	11	750.3
CG33492	CG17587	1.7	69.3								sob	sob	CG3242	RNA polymerase II transcription factor	2.4	417.3
Cht1	CG17682	1.5	1221.2								ss	sister of odd and bolw	CG6993	DNA binding	4.9	572
Idgf4	CG1780	3.6	4218.4								Tsp42El	Tetraspanin 42El	CG12840	receptor signaling protein activity	2.4	602.5
CG17843	CG17843	1.5	572.2								wunen-2	wunen-2	CG8805	phosphatidate phosphatase, G-protein coupled receptor protein signaling pathway	2.6	163.3
comm	CG17943	1.8	683.3
CG18117	CG18117	1.6	14560.6
CG18132	CG18132	1.4	48.6
CG18349	CG18349	1.6	128.2
CG31869	CG18499	1.9	514.8
CG18507	CG18507	2.4	1135.5
CG18634	CG18634	2.9	287.7
msh/Drop	CG1897	2.8	1546.7
CG1909	CG1909	1.7	306
CG2056	CG2056	1.6	1030.9
Cyp4e1	CG2062	1.4	428.2
ci	CG2125	9.9	1132.3
CG2201	CG2201	1.3	556.7
CG2663	CG2663	5.3	397.8
CG2893	CG2893	1.3	79.5
twi	CG2956	5	308.7
ems	CG2988	1.3	224.5
CG30194	CG3037	1.5	324
Brd	CG3096	2.9	1171.5
Ect3	CG3132	7.2	499.6
sob	CG3242	2.4	417.3
CG3244	CG3244	3.7	296.9
ase	CG3258	2.2	40.8
mfas	CG3359	1.5	1937.8
CG3371	CG3371	2.5	62.9
nord	CG3372	1.6	255.8
nvy	CG3385	27.7	59.8
Ocho	CG3396	1.5	319.5
CG3624	CG3624	1.5	753.2
CG3752	CG3752	3.1	1914.3
CG3770	CG3770	1.7	1141.8
ac	CG3796	7	512.5
sc	CG3827	11	750.3
CG3837	CG3837	2.5	973.3
odd	CG3851	2.3	315.8
al	CG3935	20.3	2595
Hsp67Bc	CG4190	1.4	2335.8
Sb	CG4316	2.7	3172.3
CG4382	CG4382	2.2	3868.3
Ugt58Fa	CG4414	1.5	360
PGRP-LF	CG4437	1.3	798.3
Hsp22	CG4460	1.2	2718
Idgf2	CG4475	1.4	135.3
Idgf3	CG4559	3.2	308.8
bib	CG4722	1.7	1531.1
mab-2	CG4746	1.9	1034.2
CG4766	CG4766	2.3	3904.3
CG4822	CG4822	2	267.7
Tm1	CG4898	1.4	212.1
cib	CG4944	1.4	7728.6
CG5011	CG5011	1.3	253.4
CG5130	CG5130	1.5	204.5
CG5138	CG5138	1.6	551.8
Idgf5	CG5154	1.5	151.6
CG5177	CG5177	1.8	128.3
Chit	CG5210	2.3	666.1
CG5391	CG5391	2.5	148.7
CG5392	CG5392	1.5	845.6
apt	CG5393	1.4	728.7
CG5397	CG5397	3.4	680.1
CG5468	CG5468	1.8	196.8
BcDNA:GH07466	CG5518	1.5	1961.5
CG5704	CG5704	1.3	441.4
CG5888	CG5888	2.5	149.4
CG5966	CG5966	4.2	646.8
Grip	CG5980	3	355.4
os	CG5993	1.5	404.8
CG6055	CG6055	1.5	124.4
m4	CG6099	4	735.8
CG6126	CG6126	1.5	440.6
CG6330	CG6330	1.2	773.3
CG6357	CG6357	2.8	674.8
BM-40-SPARC	CG6378	5	1098.3
CG6528	CG6528	4.9	665.6
btl	CG6714	1.6	76.5
CG6749	CG6749	1.3	437.2
CG6753	CG6753	1.3	98.3
ss	CG6993	4.9	572
CG7090	CG7090	3.7	216.8
Cyp304a1	CG7241	2.3	228.2
CG7367	CG7367	1.5	535.3
CG7532	CG7532	1.5	832.6
Edg91	CG7539	4	584.1
/	CG7554	1.6	200.3
CG7635	CG7635	1.1	60.8
CG7722	CG7722	1.6	406.3
CG7860	CG7860	1.9	1985.3
CG7924	CG7924	2.4	418.8
CG7941	CG7941	1.7	132.3
CG8216	CG8216	2	200.9
CG8303	CG8303	1.5	332.3
HLHmgamma	CG8333	2.7	1084.7
malpha	CG8337	1.6	453.8
HLHm3	CG8346	1.5	1361.8
HLHm7	CG8361	2.2	1710.2
CG8483	CG8483	2.3	2892
CG8502	CG8502	2.1	1852.8
CG8634	CG8634	3	806.5
CG8701	CG8701	2.8	68.3
wun	CG8804	1.5	948.2
wun2	CG8805	2.6	163.3
CG8913	CG8913	1.7	63.3
Drip	CG9023	7.6	531.6
CG9027	CG9027	1.3	678.8
CG9312	CG9312	3.1	128.9
CG9336	CG9336	2.5	412.3
CG9338	CG9338	3.3	247.3
Phk-3	CG9358	2.4	3059
CG9372	CG9372	1.6	316.7
Cyp6a2	CG9438	7.2	206.9
CG9593	CG9593	5.4	626.5
/	CG9644	2.4	167.1
CG9733	CG9733	1.5	267.3
CG9812	CG9812	1.8	786.8
CG9871	CG9871	2	170.6
dpp	CG9885	2.2	447.1
yellow-d	CG9889	1.9	206.2
